# Supplementary material for: Water Extract of Polygonati Rhizoma Ameliorates Obesity-Related Skeletal Muscle Atrophy in Mice and C2C12 Myotubes
Source: Nutrients. 2026 Jan 28;18(3):429. doi: 10.3390/nu18030429 (PMC12899732; doi:10.3390/nu18030429)
Supplement: Supplementary file 1 [file nutrients-18-00429-s001.zip]

Archive with 1 entries (1 files):
- nutrients-4076026-supplementary.pdf
